# Supplementary material for: Impact of Predation by Ciliate Tetrahymena borealis on Conjugation in Aeromonas salmonicida subsp. salmonicida
Source: Antibiotics (Basel). 2024 Oct 11;13(10):960. doi: 10.3390/antibiotics13100960 (PMC11504919; doi:10.3390/antibiotics13100960)
Supplement: Supplementary file 1 [file antibiotics-13-00960-s001.zip]

Archive with 1 entries (1 files):
- antibiotics-3229929-supplementary.xlsx
