# Supplementary material for: Impact of Predation by Ciliate Tetrahymena borealis on Conjugation in Aeromonas salmonicida subsp. salmonicida
Source: Antibiotics (Basel). 2024 Oct 11;13(10):960. doi: 10.3390/antibiotics13100960 (PMC11504919; doi:10.3390/antibiotics13100960)
Supplement: Supplementary file 1 [file antibiotics-13-00960-s001.zip › antibiotics-3229929-supplementary.xlsx]

## Sheet: Feuil1
Conjugative plasmid	Recipient	Condition	n	Conjugation rate
pSN254b	A. hydrophila	Basal rate control	1	0
pSN254b	A. hydrophila	Basal rate control	2	3.06667e-05
pSN254b	A. hydrophila	Basal rate control	3	1.24e-05
pSN254b	A. s. 19-K308	Basal rate control	1	3.16667e-06
pSN254b	A. s. 19-K308	Basal rate control	2	5e-05
pSN254b	A. s. 19-K308	Basal rate control	3	1.66667e-05
pSN254b	E. coli	Basal rate control	1	0.00032
pSN254b	E. coli	Basal rate control	2	0.0001
pSN254b	E. coli	Basal rate control	3	0.000666667
pSN254b	A. hydrophila	Negative control	1	0
pSN254b	A. hydrophila	Negative control	2	0
pSN254b	A. hydrophila	Negative control	3	0
pSN254b	A. s. 19-K308	Negative control	1	0
pSN254b	A. s. 19-K308	Negative control	2	0
pSN254b	A. s. 19-K308	Negative control	3	0
pSN254b	E. coli	Negative control	1	0
pSN254b	E. coli	Negative control	2	0
pSN254b	E. coli	Negative control	3	0
pSN254b	A. hydrophila	Ratio A	1	0
pSN254b	A. hydrophila	Ratio A	2	0
pSN254b	A. hydrophila	Ratio A	3	0
pSN254b	A. s. 19-K308	Ratio A	1	0
pSN254b	A. s. 19-K308	Ratio A	2	0
pSN254b	A. s. 19-K308	Ratio A	3	0.00142857
pSN254b	E. coli	Ratio A	1	0
pSN254b	E. coli	Ratio A	2	0
pSN254b	E. coli	Ratio A	3	0.01
pSN254b	A. hydrophila	Ratio B	1	0
pSN254b	A. hydrophila	Ratio B	2	0
pSN254b	A. hydrophila	Ratio B	3	0
pSN254b	A. s. 19-K308	Ratio B	1	0
pSN254b	A. s. 19-K308	Ratio B	2	0
pSN254b	A. s. 19-K308	Ratio B	3	0
pSN254b	E. coli	Ratio B	1	0
pSN254b	E. coli	Ratio B	2	0
pSN254b	E. coli	Ratio B	3	0
pSN254b	A. hydrophila	Ratio C	1	0
pSN254b	A. hydrophila	Ratio C	2	3.6e-05
pSN254b	A. hydrophila	Ratio C	3	0
pSN254b	A. s. 19-K308	Ratio C	1	1e-05
pSN254b	A. s. 19-K308	Ratio C	2	1.6e-05
pSN254b	A. s. 19-K308	Ratio C	3	0
pSN254b	E. coli	Ratio C	1	0.00588235
pSN254b	E. coli	Ratio C	2	0.0001
pSN254b	E. coli	Ratio C	3	0
pSN254b	A. hydrophila	Ratio D	1	0.0005
pSN254b	A. hydrophila	Ratio D	2	9.1e-06
pSN254b	A. hydrophila	Ratio D	3	8.375e-06
pSN254b	A. s. 19-K308	Ratio D	1	1.11111e-06
pSN254b	A. s. 19-K308	Ratio D	2	2.66667e-05
pSN254b	A. s. 19-K308	Ratio D	3	5e-05
pSN254b	E. coli	Ratio D	1	0.0001
pSN254b	E. coli	Ratio D	2	0.0001
pSN254b	E. coli	Ratio D	3	0.0003
pRAS1b	A. hydrophila	Basal rate control	1	1.55556e-05
pRAS1b	A. hydrophila	Basal rate control	2	5.4e-06
pRAS1b	A. hydrophila	Basal rate control	3	3.11111e-05
pRAS1b	A. s. 19-K308	Basal rate control	1	5.05e-05
pRAS1b	A. s. 19-K308	Basal rate control	2	0.000637
pRAS1b	A. s. 19-K308	Basal rate control	3	0.000382667
pRAS1b	E. coli	Basal rate control	1	0.000418
pRAS1b	E. coli	Basal rate control	2	5.75e-05
pRAS1b	E. coli	Basal rate control	3	0.00061
pRAS1b	A. hydrophila	Negative control	1	0
pRAS1b	A. hydrophila	Negative control	2	0
pRAS1b	A. hydrophila	Negative control	3	0
pRAS1b	A. s. 19-K308	Negative control	1	0
pRAS1b	A. s. 19-K308	Negative control	2	0
pRAS1b	A. s. 19-K308	Negative control	3	0
pRAS1b	E. coli	Negative control	1	0
pRAS1b	E. coli	Negative control	2	0
pRAS1b	E. coli	Negative control	3	0
pRAS1b	A. hydrophila	Ratio A	1	0
pRAS1b	A. hydrophila	Ratio A	2	0
pRAS1b	A. hydrophila	Ratio A	3	0
pRAS1b	A. s. 19-K308	Ratio A	1	0
pRAS1b	A. s. 19-K308	Ratio A	2	0
pRAS1b	A. s. 19-K308	Ratio A	3	0
pRAS1b	E. coli	Ratio A	1	0
pRAS1b	E. coli	Ratio A	2	0
pRAS1b	E. coli	Ratio A	3	0
pRAS1b	A. hydrophila	Ratio B	1	0
pRAS1b	A. hydrophila	Ratio B	2	0
pRAS1b	A. hydrophila	Ratio B	3	0
pRAS1b	A. s. 19-K308	Ratio B	1	0
pRAS1b	A. s. 19-K308	Ratio B	2	0
pRAS1b	A. s. 19-K308	Ratio B	3	0
pRAS1b	E. coli	Ratio B	1	0
pRAS1b	E. coli	Ratio B	2	0
pRAS1b	E. coli	Ratio B	3	0
pRAS1b	A. hydrophila	Ratio C	1	7.4e-06
pRAS1b	A. hydrophila	Ratio C	2	6e-05
pRAS1b	A. hydrophila	Ratio C	3	1.42857e-05
pRAS1b	A. s. 19-K308	Ratio C	1	1e-06
pRAS1b	A. s. 19-K308	Ratio C	2	0
pRAS1b	A. s. 19-K308	Ratio C	3	0.000462
pRAS1b	E. coli	Ratio C	1	0.0006
pRAS1b	E. coli	Ratio C	2	0.0053871
pRAS1b	E. coli	Ratio C	3	0.0042
pRAS1b	A. hydrophila	Ratio D	1	1.23e-05
pRAS1b	A. hydrophila	Ratio D	2	1.77778e-06
pRAS1b	A. hydrophila	Ratio D	3	3.22222e-05
pRAS1b	A. s. 19-K308	Ratio D	1	1.65e-05
pRAS1b	A. s. 19-K308	Ratio D	2	0.00019
pRAS1b	A. s. 19-K308	Ratio D	3	0.000627647
pRAS1b	E. coli	Ratio D	1	0.000527222
pRAS1b	E. coli	Ratio D	2	0.000215
pRAS1b	E. coli	Ratio D	3	0.0001875
pAsa4b	A. hydrophila	Basal rate control	1	4e-07
pAsa4b	A. hydrophila	Basal rate control	2	0
pAsa4b	A. hydrophila	Basal rate control	3	3.33333e-07
pAsa4b	A. s. 19-K308	Basal rate control	1	2.2e-05
pAsa4b	A. s. 19-K308	Basal rate control	2	3.33333e-06
pAsa4b	A. s. 19-K308	Basal rate control	3	1.8e-05
pAsa4b	E. coli	Basal rate control	1	0
pAsa4b	E. coli	Basal rate control	2	0
pAsa4b	E. coli	Basal rate control	3	0
pAsa4b	A. hydrophila	Negative control	1	0
pAsa4b	A. hydrophila	Negative control	2	0
pAsa4b	A. hydrophila	Negative control	3	0
pAsa4b	A. s. 19-K308	Negative control	1	0
pAsa4b	A. s. 19-K308	Negative control	2	0
pAsa4b	A. s. 19-K308	Negative control	3	0
pAsa4b	E. coli	Negative control	1	0
pAsa4b	E. coli	Negative control	2	0
pAsa4b	E. coli	Negative control	3	0
pAsa4b	A. hydrophila	Ratio A	1	0
pAsa4b	A. hydrophila	Ratio A	2	0
pAsa4b	A. hydrophila	Ratio A	3	0
pAsa4b	A. s. 19-K308	Ratio A	1	0
pAsa4b	A. s. 19-K308	Ratio A	2	0
pAsa4b	A. s. 19-K308	Ratio A	3	0
pAsa4b	E. coli	Ratio A	1	0
pAsa4b	E. coli	Ratio A	2	0
pAsa4b	E. coli	Ratio A	3	0
pAsa4b	A. hydrophila	Ratio B	1	0
pAsa4b	A. hydrophila	Ratio B	2	0
pAsa4b	A. hydrophila	Ratio B	3	0
pAsa4b	A. s. 19-K308	Ratio B	1	0
pAsa4b	A. s. 19-K308	Ratio B	2	0
pAsa4b	A. s. 19-K308	Ratio B	3	0
pAsa4b	E. coli	Ratio B	1	0
pAsa4b	E. coli	Ratio B	2	0
pAsa4b	E. coli	Ratio B	3	0
pAsa4b	A. hydrophila	Ratio C	1	0
pAsa4b	A. hydrophila	Ratio C	2	1e-07
pAsa4b	A. hydrophila	Ratio C	3	6e-07
pAsa4b	A. s. 19-K308	Ratio C	1	5e-05
pAsa4b	A. s. 19-K308	Ratio C	2	2.5e-06
pAsa4b	A. s. 19-K308	Ratio C	3	2.66667e-05
pAsa4b	E. coli	Ratio C	1	0
pAsa4b	E. coli	Ratio C	2	0
pAsa4b	E. coli	Ratio C	3	2.5e-06
pAsa4b	A. hydrophila	Ratio D	1	3.33333e-07
pAsa4b	A. hydrophila	Ratio D	2	1.42857e-07
pAsa4b	A. hydrophila	Ratio D	3	2.85714e-07
pAsa4b	A. s. 19-K308	Ratio D	1	1.71429e-05
pAsa4b	A. s. 19-K308	Ratio D	2	4.16667e-06
pAsa4b	A. s. 19-K308	Ratio D	3	1.66667e-05
pAsa4b	E. coli	Ratio D	1	0
pAsa4b	E. coli	Ratio D	2	0
pAsa4b	E. coli	Ratio D	3	0
